# Supplementary material for: Single-centre comparison of non-familial, familial and monogenic lupus
Source: Rheumatology (Oxford). 2025 Jun 4;64(10):5388–95. doi: 10.1093/rheumatology/keaf304 (PMC12494222; doi:10.1093/rheumatology/keaf304)
Supplement: keaf304_Supplementary_Data [file keaf304_supplementary_data.zip]

Archive with 3 entries (2 files):
- keaf304_Supplementary_Data/
- keaf304_Supplementary_Data/rhe-25-0224-File003.docx
- keaf304_Supplementary_Data/Supplementary_Tables_MU_FL.docx
